# Supplementary material for: QTL-Seq Identifies Extra QTLs and Candidate Genes Controlling High Haploid Induction Rate in Maize
Source: Plants (Basel). 2026 Mar 10;15(6):855. doi: 10.3390/plants15060855 (PMC13029384; doi:10.3390/plants15060855)
Supplement: Supplementary file 1 [file plants-15-00855-s001.zip]

Archive with 2 entries (2 files):
- Supplementary.xlsx
- __MACOSX/._Supplementary.xlsx
