# Supplementary material for: QTL-Seq Identifies Extra QTLs and Candidate Genes Controlling High Haploid Induction Rate in Maize
Source: Plants (Basel). 2026 Mar 10;15(6):855. doi: 10.3390/plants15060855 (PMC13029384; doi:10.3390/plants15060855)
Supplement: Supplementary file 1 [file plants-15-00855-s001.zip › Supplementary.xlsx]

## Sheet: S1
Table S1. The haploid induction rate of the haploid inducer populations used in the study
No	Inducer accession	qhir1	qhir8	Diploid (2n)	True haploid (n)	Total seed	R1-nj_HIR (%)	Innate checked_HIR (%) (without flat embryo)
1	164	GGAGC/GGAGC	C/C	102	6	108	5.56	0
2	315	GGAGC/GGAGC	C/C	331	26	357	7.28	0.86
3	360	GGAGC/GGAGC	C/C	206	32	238	13.45	0.95
4	382	GGAGC/GGAGC	C/C	177	7	184	3.8	1.1
5	391	GGAGC/GGAGC	C/C	138	34	172	19.77	1.39
6	57	GGAGC/GGAGC	C/C	205	25	230	10.87	1.39
7	207	GGAGC/GGAGC	C/C	173	18	191	9.42	1.62
8	449	GGAGC/GGAGC	C/C	107	10	117	8.55	1.79
9	326	GGAGC/GGAGC	C/C	108	11	119	9.24	1.79
10	418	GGAGC/GGAGC	C/C	264	49	313	15.65	1.85
11	32	GGAGC/GGAGC	C/C	88	18	106	16.98	2.08
12	409	GGAGC/GGAGC	C/C	204	29	233	12.45	2.36
13	144	GGAGC/GGAGC	C/C	198	20	218	9.17	2.38
14	12	GGAGC/GGAGC	C/C	107	20	127	15.75	2.52
15	64	GGAGC/GGAGC	C/C	105	9	114	7.89	2.65
16	76	GGAGC/GGAGC	C/C	169	17	186	9.14	2.78
17	370	GGAGC/GGAGC	C/C	133	10	143	6.99	2.86
18	283	GGAGC/GGAGC	C/C	113	25	138	18.12	3.05
19	85	GGAGC/GGAGC	C/C	155	21	176	11.93	3.07
20	185	GGAGC/GGAGC	C/C	176	31	207	14.98	3.26
21	307	GGAGC/GGAGC	C/C	167	20	187	10.7	3.28
22	413	GGAGC/GGAGC	C/C	144	27	171	15.79	3.33
23	122	GGAGC/GGAGC	C/C	114	6	120	5	3.36
24	405	GGAGC/GGAGC	C/C	137	16	153	10.46	3.4
25	444	GGAGC/GGAGC	C/C	257	43	300	14.33	3.64
26	28	GGAGC/GGAGC	C/C	131	21	152	13.82	3.68
27	195	GGAGC/GGAGC	C/C	95	11	106	10.38	3.96
28	178	GGAGC/GGAGC	C/C	127	56	183	30.6	3.98
29	298	GGAGC/GGAGC	C/C	111	21	132	15.91	4.1
30	349	GGAGC/GGAGC	C/C	225	33	258	12.79	4.13
31	441	GGAGC/GGAGC	C/C	192	22	214	10.28	4.37
32	227	GGAGC/GGAGC	C/C	195	55	250	22	4.46
33	238	GGAGC/GGAGC	C/C	144	33	177	18.64	4.49
34	123	GGAGC/GGAGC	C/C	226	24	250	9.6	4.51
35	112	GGAGC/GGAGC	C/C	189	19	208	9.13	4.52
36	267	GGAGC/GGAGC	C/C	163	13	176	7.39	4.6
37	452	GGAGC/GGAGC	C/C	80	20	100	20	4.65
38	44	GGAGC/GGAGC	C/C	137	18	155	11.61	4.7
39	206	GGAGC/GGAGC	C/C	144	30	174	17.24	4.82
40	400	GGAGC/GGAGC	C/C	191	23	214	10.75	4.83
41	205	GGAGC/GGAGC	C/C	111	24	135	17.78	4.88
42	92	GGAGC/GGAGC	C/C	138	26	164	15.85	4.94
43	407	GGAGC/GGAGC	C/C	106	20	126	15.87	5
44	304	GGAGC/GGAGC	C/C	112	16	128	12.5	5
45	100	GGAGC/GGAGC	C/C	145	50	195	25.64	5.13
46	56	GGAGC/GGAGC	C/C	195	33	228	14.47	5.14
47	223	GGAGC/GGAGC	C/C	106	15	121	12.4	5.22
48	309	GGAGC/GGAGC	C/C	169	35	204	17.16	5.29
49	369	GGAGC/GGAGC	C/C	118	32	150	21.33	5.34
50	442	GGAGC/GGAGC	C/C	205	22	227	9.69	5.53
51	141	GGAGC/GGAGC	C/C	152	14	166	8.43	5.59
52	39	GGAGC/GGAGC	C/C	222	54	276	19.57	5.6
53	121	GGAGC/GGAGC	C/C	127	25	152	16.45	5.63
54	125	GGAGC/GGAGC	C/C	112	18	130	13.85	5.65
55	379	GGAGC/GGAGC	C/C	193	42	235	17.87	5.69
56	60	GGAGC/GGAGC	C/C	111	18	129	13.95	5.69
57	188	GGAGC/GGAGC	C/C	122	44	166	26.51	5.71
58	154	GGAGC/GGAGC	C/C	185	30	215	13.95	5.71
59	53	GGAGC/GGAGC	C/C	141	23	164	14.02	5.73
60	106	GGAGC/GGAGC	C/C	179	38	217	17.51	5.74
61	214	GGAGC/GGAGC	C/C	144	26	170	15.29	5.84
62	392	GGAGC/GGAGC	C/C	222	25	247	10.12	5.86
63	186	GGAGC/GGAGC	C/C	107	19	126	15.08	5.88
64	224	GGAGC/GGAGC	C/C	221	29	250	11.6	5.93
65	134	GGAGC/GGAGC	C/C	149	35	184	19.02	5.95
66	419	GGAGC/GGAGC	C/C	147	22	169	13.02	6.02
67	303	GGAGC/GGAGC	C/C	290	38	328	11.59	6.03
68	295	GGAGC/GGAGC	C/C	72	35	107	32.71	6.1
69	314	GGAGC/GGAGC	C/C	216	40	256	15.63	6.12
70	115	GGAGC/GGAGC	C/C	150	19	169	11.24	6.13
71	256	GGAGC/GGAGC	C/C	191	34	225	15.11	6.16
72	387	GGAGC/GGAGC	C/C	89	38	127	29.92	6.19
73	40	GGAGC/GGAGC	C/C	150	16	166	9.64	6.21
74	306	GGAGC/GGAGC	C/C	185	30	215	13.95	6.34
75	93	GGAGC/GGAGC	C/C	195	30	225	13.33	6.39
76	210	GGAGC/GGAGC	C/C	148	39	187	20.86	6.4
77	159	GGAGC/GGAGC	C/C	153	24	177	13.56	6.43
78	66	GGAGC/GGAGC	C/C	94	23	117	19.66	6.48
79	209	GGAGC/GGAGC	C/C	169	27	196	13.78	6.52
80	361	GGAGC/GGAGC	C/C	99	13	112	11.61	6.6
81	9	GGAGC/GGAGC	C/C	99	27	126	21.43	6.61
82	30	GGAGC/GGAGC	C/C	141	17	158	10.76	6.62
83	152	GGAGC/GGAGC	C/C	183	18	201	8.96	6.63
84	149	GGAGC/GGAGC	C/C	165	20	185	10.81	6.7
85	320	GGAGC/GGAGC	C/C	134	36	170	21.18	6.71
86	353	GGAGC/GGAGC	C/C	103	36	139	25.9	6.92
87	414	GGAGC/GGAGC	C/C	174	22	196	11.22	6.95
88	230	GGAGC/GGAGC	C/C	118	22	140	15.71	6.98
89	245	GGAGC/GGAGC	C/C	182	21	203	10.34	7
90	212	GGAGC/GGAGC	C/C	167	24	191	12.57	7.03
91	354	GGAGC/GGAGC	C/C	117	27	144	18.75	7.09
92	104	GGAGC/GGAGC	C/C	153	42	195	21.54	7.1
93	233	GGAGC/GGAGC	C/C	165	26	191	13.61	7.1
94	321	GGAGC/GGAGC	C/C	253	37	290	12.76	7.12
95	182	GGAGC/GGAGC	C/C	100	20	120	16.67	7.21
96	401	GGAGC/GGAGC	C/C	141	22	163	13.5	7.24
97	111	GGAGC/GGAGC	C/C	128	21	149	14.09	7.25
98	371	GGAGC/GGAGC	C/C	187	26	213	12.21	7.32
99	334	GGAGC/GGAGC	C/C	128	31	159	19.5	7.38
100	302	GGAGC/GGAGC	C/C	173	40	213	18.78	7.5
101	225	GGAGC/GGAGC	C/C	211	30	241	12.45	7.53
102	96	GGAGC/GGAGC	C/C	181	24	205	11.71	7.54
103	197	GGAGC/GGAGC	C/C	118	32	150	21.33	7.58
104	68	GGAGC/GGAGC	C/C	155	21	176	11.93	7.6
105	62	GGAGC/GGAGC	C/C	238	54	292	18.49	7.61
106	316	GGAGC/GGAGC	C/C	132	51	183	27.87	7.64
107	117	GGAGC/GGAGC	C/C	201	53	254	20.87	7.66
108	75	GGAGC/GGAGC	C/C	140	19	159	11.95	7.69
109	190	GGAGC/GGAGC	C/C	163	34	197	17.26	7.69
110	434	GGAGC/GGAGC	C/C	234	32	266	12.03	7.87
111	404	GGAGC/GGAGC	C/C	150	23	173	13.29	7.88
112	336	GGAGC/GGAGC	C/C	187	27	214	12.62	7.88
113	453	GGAGC/GGAGC	C/C	211	28	239	11.72	7.98
114	232	GGAGC/GGAGC	C/C	203	26	229	11.35	8.04
115	254	GGAGC/GGAGC	C/C	259	60	319	18.81	8.05
116	396	GGAGC/GGAGC	C/C	113	36	149	24.16	8.06
117	26	GGAGC/GGAGC	C/C	181	32	213	15.02	8.12
118	320	GGAGC/GGAGC	C/C	167	34	201	16.92	8.16
119	366	GGAGC/GGAGC	C/C	160	38	198	19.19	8.2
120	310	GGAGC/GGAGC	C/C	168	37	205	18.05	8.2
121	70	GGAGC/GGAGC	C/C	210	27	237	11.39	8.23
122	356	GGAGC/GGAGC	C/C	86	16	102	15.69	8.25
123	196	GGAGC/GGAGC	C/C	106	20	126	15.87	8.26
124	45	GGAGC/GGAGC	C/C	102	24	126	19.05	8.4
125	127	GGAGC/GGAGC	C/C	316	48	364	13.19	8.41
126	18	GGAGC/GGAGC	C/C	112	22	134	16.42	8.53
127	447	GGAGC/GGAGC	C/C	119	26	145	17.93	8.57
128	373	GGAGC/GGAGC	C/C	223	52	275	18.91	8.57
129	99	GGAGC/GGAGC	C/C	99	27	126	21.43	8.62
130	300	GGAGC/GGAGC	C/C	143	32	175	18.29	8.7
131	415	GGAGC/GGAGC	C/C	137	31	168	18.45	8.75
132	335	GGAGC/GGAGC	C/C	154	30	184	16.3	8.77
133	220	GGAGC/GGAGC	C/C	187	25	212	11.79	8.78
134	389	GGAGC/GGAGC	C/C	142	29	171	16.96	8.88
135	308	GGAGC/GGAGC	C/C	132	18	150	12	8.97
136	398	GGAGC/GGAGC	C/C	158	27	185	14.59	8.99
137	34	GGAGC/GGAGC	C/C	115	27	142	19.01	9.02
138	131	GGAGC/GGAGC	C/C	147	30	177	16.95	9.09
139	165	GGAGC/GGAGC	C/C	171	41	212	19.34	9.09
140	244	GGAGC/GGAGC	C/C	200	82	282	29.08	9.12
141	339	GGAGC/GGAGC	C/C	160	37	197	18.78	9.24
142	276	GGAGC/GGAGC	C/C	102	21	123	17.07	9.24
143	157	GGAGC/GGAGC	C/C	171	61	232	26.29	9.28
144	236	GGAGC/GGAGC	C/C	153	38	191	19.9	9.3
145	132	GGAGC/GGAGC	C/C	233	35	268	13.06	9.3
146	137	GGAGC/GGAGC	C/C	98	23	121	19.01	9.32
147	120	GGAGC/GGAGC	C/C	130	43	173	24.86	9.33
148	436	GGAGC/GGAGC	C/C	190	31	221	14.03	9.35
149	202	GGAGC/GGAGC	C/C	113	21	134	15.67	9.38
150	367	GGAGC/GGAGC	C/C	102	16	118	13.56	9.4
151	243	GGAGC/GGAGC	C/C	115	19	134	14.18	9.45
152	146	GGAGC/GGAGC	C/C	86	28	114	24.56	9.47
153	318	GGAGC/GGAGC	C/C	100	28	128	21.88	9.57
154	150	GGAGC/GGAGC	C/C	166	28	194	14.43	9.57
155	228	GGAGC/GGAGC	C/C	128	29	157	18.47	9.59
156	437	GGAGC/GGAGC	C/C	140	47	187	25.13	9.77
157	435	GGAGC/GGAGC	C/C	122	43	165	26.06	9.8
158	246	GGAGC/GGAGC	C/C	95	26	121	21.49	9.82
159	450	GGAGC/GGAGC	C/C	165	38	203	18.72	9.84
160	385	GGAGC/GGAGC	C/C	208	50	258	19.38	9.88
161	15	GGAGC/GGAGC	C/C	116	21	137	15.33	9.92
162	350	GGAGC/GGAGC	C/C	109	29	138	21.01	9.92
163	332	GGAGC/GGAGC	C/C	142	30	172	17.44	9.94
164	135	GGAGC/GGAGC	C/C	175	38	213	17.84	10
165	199	GGAGC/GGAGC	C/C	178	42	220	19.09	10.05
166	2	GGAGC/GGAGC	C/C	150	33	183	18.03	10.06
167	191	GGAGC/GGAGC	C/C	88	28	116	24.14	10.19
168	130	GGAGC/GGAGC	C/C	97	22	119	18.49	10.19
169	61	GGAGC/GGAGC	C/C	87	38	125	30.4	10.19
170	417	GGAGC/GGAGC	C/C	101	33	134	24.63	10.26
171	203	GGAGC/GGAGC	C/C	169	41	210	19.52	10.36
172	71	GGAGC/GGAGC	C/C	92	21	113	18.58	10.38
173	331	GGAGC/GGAGC	C/C	161	32	193	16.58	10.38
174	323	GGAGC/GGAGC	C/C	131	30	161	18.63	10.39
175	201	GGAGC/GGAGC	C/C	110	20	130	15.38	10.4
176	317	GGAGC/GGAGC	C/C	83	17	100	17	10.42
177	91	GGAGC/GGAGC	C/C	123	32	155	20.65	10.42
178	217	GGAGC/GGAGC	C/C	189	26	215	12.09	10.43
179	189	GGAGC/GGAGC	C/C	127	30	157	19.11	10.46
180	5	GGAGC/GGAGC	C/C	116	25	141	17.73	10.53
181	422	GGAGC/GGAGC	C/C	131	38	169	22.49	10.53
182	42	GGAGC/GGAGC	C/C	116	20	136	14.71	10.69
183	216	GGAGC/GGAGC	C/C	207	44	251	17.53	10.7
184	410	GGAGC/GGAGC	C/C	146	45	191	23.56	10.71
185	341	GGAGC/GGAGC	C/C	139	31	170	18.24	10.76
186	394	GGAGC/GGAGC	C/C	192	42	234	17.95	10.76
187	148	GGAGC/GGAGC	C/C	113	21	134	15.67	10.77
188	279	GGAGC/GGAGC	C/C	144	24	168	14.29	10.84
189	25	GGAGC/GGAGC	C/C	117	42	159	26.42	10.87
190	226	GGAGC/GGAGC	C/C	168	35	203	17.24	10.88
191	192	GGAGC/GGAGC	C/C	102	44	146	30.14	10.92
192	59	GGAGC/GGAGC	C/C	175	35	210	16.67	11
193	282	GGAGC/GGAGC	C/C	177	47	224	20.98	11
194	167	GGAGC/GGAGC	C/C	104	43	147	29.25	11.02
195	140	GGAGC/GGAGC	C/C	95	28	123	22.76	11.11
196	260	GGAGC/GGAGC	C/C	149	30	179	16.76	11.11
197	359	GGAGC/GGAGC	C/C	247	39	286	13.64	11.15
198	285	GGAGC/GGAGC	C/C	125	38	163	23.31	11.18
199	51	GGAGC/GGAGC	C/C	118	35	153	22.88	11.19
200	432	GGAGC/GGAGC	C/C	234	52	286	18.18	11.24
201	219	GGAGC/GGAGC	C/C	139	41	180	22.78	11.25
202	433	GGAGC/GGAGC	C/C	183	79	262	30.15	11.27
203	343	GGAGC/GGAGC	C/C	171	32	203	15.76	11.28
204	222	GGAGC/GGAGC	C/C	212	44	256	17.19	11.3
205	158	GGAGC/GGAGC	C/C	173	64	237	27	11.32
206	175	GGAGC/GGAGC	C/C	106	26	132	19.7	11.38
207	348	GGAGC/GGAGC	C/C	102	32	134	23.88	11.38
208	187	GGAGC/GGAGC	C/C	92	24	116	20.69	11.43
209	55	GGAGC/GGAGC	C/C	144	40	184	21.74	11.45
210	384	GGAGC/GGAGC	C/C	135	52	187	27.81	11.46
211	377	GGAGC/GGAGC	C/C	125	33	158	20.89	11.49
212	82	GGAGC/GGAGC	C/C	186	84	270	31.11	11.74
213	278	GGAGC/GGAGC	C/C	113	34	147	23.13	11.76
214	170	GGAGC/GGAGC	C/C	157	44	201	21.89	11.76
215	364	GGAGC/GGAGC	C/C	132	33	165	20	11.8
216	72	GGAGC/GGAGC	C/C	111	19	130	14.62	11.81
217	235	GGAGC/GGAGC	C/C	168	38	206	18.45	11.86
218	376	GGAGC/GGAGC	C/C	104	37	141	26.24	11.86
219	269	GGAGC/GGAGC	C/C	150	28	178	15.73	11.86
220	270	GGAGC/GGAGC	C/C	139	30	169	17.75	11.88
221	77	GGAGC/GGAGC	C/C	144	41	185	22.16	11.98
222	176	GGAGC/GGAGC	C/C	92	30	122	24.59	12.04
223	439	GGAGC/GGAGC	C/C	102	26	128	20.31	12.07
224	128	GGAGC/GGAGC	C/C	188	38	226	16.81	12.15
225	357	GGAGC/GGAGC	C/C	155	28	183	15.3	12.15
226	446	GGAGC/GGAGC	C/C	194	32	226	14.16	12.16
227	390	GGAGC/GGAGC	C/C	95	21	116	18.1	12.17
228	345	GGAGC/GGAGC	C/C	67	33	100	33	12.22
229	54	GGAGC/GGAGC	C/C	172	32	204	15.69	12.24
230	290	GGAGC/GGAGC	C/C	92	21	113	18.58	12.26
231	16	GGAGC/GGAGC	C/C	87	28	115	24.35	12.26
232	248	GGAGC/GGAGC	C/C	101	23	124	18.55	12.3
233	80	GGAGC/GGAGC	C/C	75	39	114	34.21	12.37
234	67	GGAGC/GGAGC	C/C	101	30	131	22.9	12.5
235	363	GGAGC/GGAGC	C/C	131	57	188	30.32	12.57
236	22	GGAGC/GGAGC	C/C	83	20	103	19.42	12.63
237	319	GGAGC/GGAGC	C/C	79	26	105	24.76	12.63
238	445	GGAGC/GGAGC	C/C	218	75	293	25.6	12.7
239	174	GGAGC/GGAGC	C/C	155	44	199	22.11	12.71
240	13	GGAGC/GGAGC	C/C	72	34	106	32.08	12.75
241	162	GGAGC/GGAGC	C/C	122	41	163	25.15	12.77
242	251	GGAGC/GGAGC	C/C	161	30	191	15.71	12.83
243	237	GGAGC/GGAGC	C/C	74	26	100	26	12.94
244	3	GGAGC/GGAGC	C/C	94	21	115	18.26	12.96
245	381	GGAGC/GGAGC	C/C	107	26	133	19.55	13.01
246	351	GGAGC/GGAGC	C/C	213	59	272	21.69	13.01
247	352	GGAGC/GGAGC	C/C	98	22	120	18.33	13.04
248	84	GGAGC/GGAGC	C/C	118	50	168	29.76	13.14
249	52	GGAGC/GGAGC	C/C	145	38	183	20.77	13.14
250	284	GGAGC/GGAGC	C/C	121	27	148	18.24	13.19
251	21	GGAGC/GGAGC	C/C	118	41	159	25.79	13.19
252	97	GGAGC/GGAGC	C/C	111	41	152	26.97	13.33
253	169	GGAGC/GGAGC	C/C	114	39	153	25.49	13.48
254	281	GGAGC/GGAGC	C/C	70	41	111	36.94	13.48
255	124	GGAGC/GGAGC	C/C	100	45	145	31.03	13.49
256	145	GGAGC/GGAGC	C/C	138	48	186	25.81	13.5
257	156	GGAGC/GGAGC	C/C	134	40	174	22.99	13.58
258	88	GGAGC/GGAGC	C/C	89	21	110	19.09	13.59
259	263	GGAGC/GGAGC	C/C	108	24	132	18.18	13.6
260	252	GGAGC/GGAGC	C/C	104	35	139	25.18	13.6
261	355	GGAGC/GGAGC	C/C	144	36	180	20	13.61
262	249	GGAGC/GGAGC	C/C	113	30	143	20.98	13.74
263	200	GGAGC/GGAGC	C/C	111	24	135	17.78	13.85
264	95	GGAGC/GGAGC	C/C	83	41	124	33.06	13.86
265	171	GGAGC/GGAGC	C/C	94	27	121	22.31	13.91
266	402	GGAGC/GGAGC	C/C	141	44	185	23.78	14.04
267	1	GGAGC/GGAGC	C/C	108	45	153	29.41	14.06
268	211	GGAGC/GGAGC	C/C	121	31	152	20.39	14.08
269	102	GGAGC/GGAGC	C/C	96	33	129	25.58	14.29
270	118	GGAGC/GGAGC	C/C	130	43	173	24.86	14.47
271	368	GGAGC/GGAGC	C/C	93	23	116	19.83	14.55
272	346	GGAGC/GGAGC	C/C	87	31	118	26.27	14.55
273	271	GGAGC/GGAGC	C/C	135	49	184	26.63	14.56
274	113	GGAGC/GGAGC	C/C	113	30	143	20.98	14.6
275	427	GGAGC/GGAGC	C/C	126	37	163	22.7	14.65
276	138	GGAGC/GGAGC	C/C	90	20	110	18.18	14.81
277	41	GGAGC/GGAGC	C/C	141	41	182	22.53	14.88
278	362	GGAGC/GGAGC	C/C	127	37	164	22.56	15.03
279	312	GGAGC/GGAGC	C/C	136	41	177	23.16	15.12
280	344	GGAGC/GGAGC	C/C	87	34	121	28.1	15.18
281	6	GGAGC/GGAGC	C/C	103	24	127	18.9	15.2
282	116	GGAGC/GGAGC	C/C	77	51	128	39.84	15.24
283	277	GGAGC/GGAGC	C/C	114	46	160	28.75	15.33
284	393	GGAGC/GGAGC	C/C	158	39	197	19.8	15.34
285	330	GGAGC/GGAGC	C/C	134	28	162	17.28	15.43
286	168	GGAGC/GGAGC	C/C	121	43	164	26.22	15.48
287	416	GGAGC/GGAGC	C/C	118	35	153	22.88	15.49
288	107	GGAGC/GGAGC	C/C	146	53	199	26.63	15.51
289	412	GGAGC/GGAGC	C/C	152	52	204	25.49	15.51
290	430	GGAGC/GGAGC	C/C	90	28	118	23.73	15.65
291	287	GGAGC/GGAGC	C/C	133	43	176	24.43	15.85
292	305	GGAGC/GGAGC	C/C	124	41	165	24.85	15.89
293	179	GGAGC/GGAGC	C/C	83	22	105	20.95	16
294	29	GGAGC/GGAGC	C/C	110	41	151	27.15	16.03
295	240	GGAGC/GGAGC	C/C	110	35	145	24.14	16.06
296	47	GGAGC/GGAGC	C/C	125	31	156	19.87	16.11
297	411	GGAGC/GGAGC	C/C	148	49	197	24.87	16.11
298	50	GGAGC/GGAGC	C/C	114	25	139	17.99	16.18
299	431	GGAGC/GGAGC	C/C	159	33	192	17.19	16.23
300	375	GGAGC/GGAGC	C/C	153	46	199	23.12	16.32
301	424	GGAGC/GGAGC	C/C	77	26	103	25.24	16.33
302	208	GGAGC/GGAGC	C/C	90	28	118	23.73	16.36
303	266	GGAGC/GGAGC	C/C	111	48	159	30.19	16.42
304	161	GGAGC/GGAGC	C/C	122	50	172	29.07	16.56
305	177	GGAGC/GGAGC	C/C	154	48	202	23.76	16.58
306	268	GGAGC/GGAGC	C/C	114	30	144	20.83	16.79
307	241	GGAGC/GGAGC	C/C	96	45	141	31.91	16.8
308	247	GGAGC/GGAGC	C/C	110	26	136	19.12	17.29
309	338	GGAGC/GGAGC	C/C	114	30	144	20.83	17.39
310	438	GGAGC/GGAGC	C/C	99	44	143	30.77	17.5
311	103	GGAGC/GGAGC	C/C	106	28	134	20.9	17.69
312	173	GGAGC/GGAGC	C/C	124	50	174	28.74	17.72
313	98	GGAGC/GGAGC	C/C	125	49	174	28.16	17.83
314	426	GGAGC/GGAGC	C/C	115	75	190	39.47	18.18
315	65	GGAGC/GGAGC	C/C	102	49	151	32.45	18.32
316	328	GGAGC/GGAGC	C/C	119	44	163	26.99	18.42
317	250	GGAGC/GGAGC	C/C	98	54	152	35.53	18.57
318	147	GGAGC/GGAGC	C/C	123	47	170	27.65	18.59
319	23	GGAGC/GGAGC	C/C	82	34	116	29.31	18.69
320	378	GGAGC/GGAGC	C/C	64	36	100	36	18.75
321	78	GGAGC/GGAGC	C/C	133	57	190	30	18.75
322	292	GGAGC/GGAGC	C/C	114	42	156	26.92	19.18
323	286	GGAGC/GGAGC	C/C	80	51	131	38.93	19.3
324	234	GGAGC/GGAGC	C/C	111	35	146	23.97	19.86
325	33	GGAGC/GGAGC	C/C	136	76	212	35.85	20.65
326	327	GGAGC/GGAGC	C/C	88	31	119	26.05	20.72
327	275	GGAGC/GGAGC	C/C	93	28	121	23.14	21.19
328	63	GGAGC/GGAGC	C/C	79	27	106	25.47	21.57
329	31	GGAGC/GGAGC	C/C	115	50	165	30.3	21.57
330	81	GGAGC/GGAGC	C/C	125	45	170	26.47	21.88
331	74	GGAGC/GGAGC	C/C	121	51	172	29.65	22.09
332	358	GGAGC/GGAGC	C/C	80	42	122	34.43	22.32
333	24	GGAGC/GGAGC	C/C	83	33	116	28.45	22.73
334	14	GGAGC/GGAGC	C/C	84	34	118	28.81	23.01
335	193	GGAGC/GGAGC	C/C	68	46	114	40.35	23.36
336	126	GGAGC/GGAGC	C/C	99	50	149	33.56	26.28
337	258	GGAGC/GGAGC	C/C	92	55	147	37.41	31.16

## Sheet: S2
Table S2. Whole genome resequencing data of selected haploid inducers with high and low haploid induction rates
No.	Samples ID	Inducer accession	Raw read	Raw read (M)	Raw base	Raw base (Gb)	Trim read	Trim read (M)	Trim base	Trim base (Gb)	Mapped read	Mapped read (M)	Mapped read (%)	Average depth	Genome coverage	Note
1	BHI	BHI	192255606	192.26	28318286205	28.32	186833998	186.83	27519710534	27.52	174983880	174.98	0.9366	12.28	0.8929	Parent
2	K8	K8	145187746	145.19	21396071477	21.4	140323956	140.32	20679303083	20.68	133059803	133.06	0.9482	9.39	0.8758	Parent
5	11_L	12	60445752	60.45	9127308552	9.13	53651888	53.65	8046921214	8.05	50843119	50.84	0.9476	3.66	0.777	Lowest HIR bulk
6	12_L	28	64160186	64.16	9688188086	9.69	56433140	56.43	8476261308	8.48	53197563	53.2	0.9427	3.83	0.7654	Lowest HIR bulk
7	13_L	32	54367924	54.37	8209556524	8.21	48739558	48.74	7306342589	7.31	46498638	46.5	0.954	3.35	0.7651	Lowest HIR bulk
8	14_L	57	64123392	64.12	9682632192	9.68	57634366	57.63	8651115214	8.65	54924015	54.92	0.953	3.96	0.7817	Lowest HIR bulk
9	15_L	64	61678928	61.68	9313518128	9.31	55421410	55.42	8323918610	8.32	52639879	52.64	0.9498	3.79	0.7677	Lowest HIR bulk
10	16_L	76	59779536	59.78	9026709936	9.03	53547444	53.55	8030466675	8.03	51063977	51.06	0.9536	3.67	0.7811	Lowest HIR bulk
11	17_L	85	64412464	64.41	9726282064	9.73	57253214	57.25	8574596197	8.57	54633156	54.63	0.9542	3.93	0.7877	Lowest HIR bulk
12	18_L	122	58218408	58.22	8790979608	8.79	51747074	51.75	7755508550	7.76	49367220	49.37	0.954	3.56	0.772	Lowest HIR bulk
13	19_L	144	54000178	54	8154026878	8.15	47945050	47.95	7185640482	7.19	45738227	45.74	0.954	3.29	0.7683	Lowest HIR bulk
14	20_L	164	55198008	55.2	8334899208	8.33	49976404	49.98	7494767686	7.49	47730956	47.73	0.9551	3.44	0.7695	Lowest HIR bulk
15	21_L	178	69394250	69.39	10478531750	10.48	61615580	61.62	9231174060	9.23	58683374	58.68	0.9524	4.23	0.8057	Lowest HIR bulk
16	22_L	185	54963256	54.96	8299451656	8.3	47894048	47.89	7181542714	7.18	44891127	44.89	0.9373	3.23	0.7367	Lowest HIR bulk
17	23_L	195	55506294	55.51	8381450394	8.38	49518546	49.52	7434229740	7.43	46977973	46.98	0.9487	3.38	0.7463	Lowest HIR bulk
18	24_L	207	62448404	62.45	9429709004	9.43	55808240	55.81	8366166746	8.37	53136893	53.14	0.9521	3.83	0.7894	Lowest HIR bulk
19	25_L	283	52555528	52.56	7935884728	7.94	47207796	47.21	7085941921	7.09	44955536	44.96	0.9523	3.24	0.7405	Lowest HIR bulk
20	26_L	298	61216866	61.22	9243746766	9.24	54653648	54.65	8193459141	8.19	52110069	52.11	0.9535	3.75	0.7758	Lowest HIR bulk
21	27_L	307	60989892	60.99	9209473692	9.21	54582128	54.58	8182946928	8.18	52141784	52.14	0.9553	3.75	0.7808	Lowest HIR bulk
22	28_L	315	64710946	64.71	9771352846	9.77	57851936	57.85	8681664787	8.68	55110900	55.11	0.9526	3.96	0.7836	Lowest HIR bulk
23	29_L	326	52410814	52.41	7914032914	7.91	47126162	47.13	7068315468	7.07	44580365	44.58	0.946	3.21	0.7526	Lowest HIR bulk
24	30_L	349	60299202	60.3	9105179502	9.11	53745318	53.75	8056387789	8.06	51210412	51.21	0.9528	3.69	0.784	Lowest HIR bulk
25	31_L	360	60190136	60.19	9088710536	9.09	54177378	54.18	8126726536	8.13	51640477	51.64	0.9532	3.72	0.7667	Lowest HIR bulk
26	32_L	370	58038644	58.04	8763835244	8.76	51837820	51.84	7771796866	7.77	49333195	49.33	0.9517	3.55	0.7715	Lowest HIR bulk
27	33_L	382	52867762	52.87	7983032062	7.98	47059524	47.06	7053138335	7.05	44958430	44.96	0.9554	3.24	0.7644	Lowest HIR bulk
28	34_L	391	69511606	69.51	10496252506	10.5	62092034	62.09	9307938407	9.31	59302063	59.3	0.9551	4.27	0.806	Lowest HIR bulk
29	35_L	405	41173734	41.17	6217233834	6.22	36160368	36.16	5424563810	5.42	34050544	34.05	0.9417	2.45	0.6872	Lowest HIR bulk
30	36_L	409	69535084	69.54	10499797684	10.5	61980494	61.98	9290934142	9.29	59189508	59.19	0.955	4.26	0.7962	Lowest HIR bulk
31	37_L	413	56230010	56.23	8490731510	8.49	50275298	50.28	7537499953	7.54	48001098	48	0.9548	3.46	0.7671	Lowest HIR bulk
32	38_L	418	63591656	63.59	9602340056	9.6	56961860	56.96	8544838125	8.54	54382845	54.38	0.9547	3.91	0.784	Lowest HIR bulk
33	39_L	444	56137272	56.14	8476728072	8.48	50780650	50.78	7628117966	7.63	48355754	48.36	0.9522	3.49	0.7717	Lowest HIR bulk
3	40_L	449	63281708	63.28	9555537908	9.56	57588946	57.59	8653338863	8.65	54821724	54.82	0.9519	3.95	0.7853	Lowest HIR bulk
4	41_H	63	65750846	65.75	9928377746	9.93	59541374	59.54	8945519277	8.95	56819612	56.82	0.9543	4.1	0.7895	Highest HIR bulk
34	42_H	65	54134958	54.13	8174378658	8.17	48389668	48.39	7265863563	7.27	45974034	45.97	0.9501	3.31	0.7512	Highest HIR bulk
35	43_H	147	64245842	64.25	9701122142	9.7	58681644	58.68	8820970041	8.82	55944354	55.94	0.9534	4.04	0.7893	Highest HIR bulk
36	44_H	258	58650022	58.65	8856153322	8.86	53036394	53.04	7977582259	7.98	50236368	50.24	0.9472	3.62	0.7608	Highest HIR bulk
37	45_H	327	62356614	62.36	9415848714	9.42	56664182	56.66	8516726947	8.52	54076276	54.08	0.9543	3.9	0.7706	Highest HIR bulk
38	46_H	338	53250320	53.25	8040798320	8.04	48509706	48.51	7293258250	7.29	46218502	46.22	0.9528	3.33	0.7421	Highest HIR bulk
39	47_H	358	61848208	61.85	9339079408	9.34	55194666	55.19	8293762532	8.29	52303839	52.3	0.9476	3.76	0.762	Highest HIR bulk
40	48_H	426	61558892	61.56	9295392692	9.3	55961422	55.96	8408612247	8.41	53414822	53.41	0.9545	3.85	0.7902	Highest HIR bulk
41	49_H	14	54851952	54.85	8282644752	8.28	49767494	49.77	7477949686	7.48	47330236	47.33	0.951	3.41	0.7615	Highest HIR bulk
42	50_H	31	53201122	53.2	8033369422	8.03	47865620	47.87	7191770761	7.19	45517641	45.52	0.9509	3.28	0.7473	Highest HIR bulk
43	51_H	78	56371898	56.37	8512156598	8.51	48847340	48.85	7342430837	7.34	45676751	45.68	0.9351	3.29	0.738	Highest HIR bulk
44	52_H	378	64738156	64.74	9775461556	9.78	58958866	58.96	8859906595	8.86	56257938	56.26	0.9542	4.06	0.7964	Highest HIR bulk
45	53_H	438	61367032	61.37	9266421832	9.27	55805590	55.81	8385621263	8.39	53281953	53.28	0.9548	3.84	0.7901	Highest HIR bulk
46	54_H	23	52339962	52.34	7903334262	7.9	46605050	46.61	7006729756	7.01	44041802	44.04	0.945	3.18	0.7333	Highest HIR bulk
47	55_H	24	69630170	69.63	10514155670	10.51	63436172	63.44	9530454359	9.53	60527549	60.53	0.9541	4.37	0.8124	Highest HIR bulk
48	56_H	74	55137400	55.14	8325747400	8.33	49726110	49.73	7471999081	7.47	47132081	47.13	0.9478	3.4	0.7418	Highest HIR bulk
49	57_H	81	56818206	56.82	8579549106	8.58	51599694	51.6	7751910002	7.75	49335272	49.34	0.9561	3.56	0.7639	Highest HIR bulk
50	58_H	126	51258190	51.26	7739986690	7.74	46207022	46.21	6945744102	6.95	43934570	43.93	0.9508	3.18	0.7453	Highest HIR bulk
51	59_H	173	54326090	54.33	8203239590	8.2	48001254	48	7214797796	7.21	45273922	45.27	0.9432	3.27	0.7456	Highest HIR bulk
52	60_H	193	56976004	56.98	8603376604	8.6	51489058	51.49	7736861473	7.74	49075973	49.08	0.9531	3.54	0.7698	Highest HIR bulk
53	61_H	234	79070878	79.07	11939702578	11.94	72045248	72.05	10825321982	10.83	68797349	68.8	0.9549	4.96	0.8206	Highest HIR bulk
54	62_H	250	54904664	54.9	8290604264	8.29	50185090	50.19	7541153228	7.54	47834783	47.83	0.9532	3.45	0.7664	Highest HIR bulk
55	63_H	275	72487208	72.49	10945568408	10.95	66213340	66.21	9950031315	9.95	63030409	63.03	0.9519	4.55	0.7911	Highest HIR bulk
56	64_H	33	60159564	60.16	9084094164	9.08	53696166	53.7	8066329492	8.07	51004725	51	0.9499	3.67	0.7662	Highest HIR bulk
57	65_H	98	79742440	79.74	12041108440	12.04	71543794	71.54	10752556945	10.75	67956296	67.96	0.9499	4.9	0.8097	Highest HIR bulk
58	66_H	103	73192706	73.19	11052098606	11.05	66129682	66.13	9931072864	9.93	62941932	62.94	0.9518	4.54	0.8073	Highest HIR bulk
59	67_H	247	101292214	101.29	15295124314	15.3	92364840	92.36	13882312646	13.88	88244571	88.24	0.9554	6.36	0.8286	Highest HIR bulk
60	68_H	286	70909968	70.91	10707405168	10.71	64600408	64.6	9707917584	9.71	61619743	61.62	0.9539	4.45	0.7995	Highest HIR bulk
61	69_H	292	66807714	66.81	10087964814	10.09	61324154	61.32	9221402269	9.22	58585995	58.59	0.9553	4.23	0.7819	Highest HIR bulk
62	70_H	328	62742136	62.74	9474062536	9.47	57127980	57.13	8583741247	8.58	54321373	54.32	0.9509	3.92	0.7703	Highest HIR bulk

## Sheet: S3
Table S3. The sequence of two KASP markers belong to WEB1 and JAR1a genes
Assay_name	FAM	HEX	Primer_FAM	Primer_HEX	Primer_Common
WEB1_2_186384027	C	T	ACAAATAGAGCCCCAAGATGAACG	GACAAATAGAGCCCCAAGATGAACA	GCATTGTACTCCTCAAGTGATAACATCAT
JAR1a_8_144700487	C	G	AAAGATCTGCAGCTGGCCGTG	AAAGATCTGCAGCTGGCCGTC	CCAAGAGCTTCTCCGCGGCTT
